# Supplementary material for: Yap Regulates Müller Glia Reprogramming in Damaged Zebrafish Retinas
Source: Front Cell Dev Biol. 2021 Sep 20;9:667796. doi: 10.3389/fcell.2021.667796 (PMC8488126; doi:10.3389/fcell.2021.667796)
Supplement: Supplementary file 1 [file Data_Sheet_1.zip]

Archive with 4 entries (3 files):
- Lourenco et al. 2021 Supplementary information.docx
- __MACOSX/
- __MACOSX/._Lourenco et al. 2021 Supplementary information.docx
- Lourenco et al. 2021 Supplementary information.pdf
